# Supplementary material for: A 35-Year Record (1987–2022) of Hg Concentrations in Two of the Fish Species Most Consumed by People Living in the Upper Madeira River Basin, Brazilian Amazon Region
Source: Toxics. 2024 Feb 10;12(2):144. doi: 10.3390/toxics12020144 (PMC10892673; doi:10.3390/toxics12020144)
Supplement: Supplementary file 1 [file toxics-12-00144-s001.zip]

Archive with 1 entries (1 files):
- toxics-2811902-supplementary.pdf
